# Supplementary material for: The Clinical Utility of Optical Genome Mapping for the Assessment of Genomic Aberrations in Acute Lymphoblastic Leukemia
Source: Cancers (Basel). 2021 Aug 30;13(17):4388. doi: 10.3390/cancers13174388 (PMC8431583; doi:10.3390/cancers13174388)
Supplement: Supplementary file 1 [file cancers-13-04388-s001.zip]

Archive with 1 entries (1 files):
- cancers-1327634-supplementary.pdf
